# Supplementary material for: Moderate Dealumination of Zeolites via Chelation to Facilitate Pt Anchoring and Toluene Removal
Source: Toxics. 2025 Aug 31;13(9):737. doi: 10.3390/toxics13090737 (PMC12473900; doi:10.3390/toxics13090737)
Supplement: Supplementary file 1 [file toxics-13-00737-s001.zip]

Archive with 1 entries (1 files):
- toxics-3831300-supplementary.pdf
